# Supplementary material for: A high-quality assembled genome and its comparative analysis decode the adaptive molecular mechanism of the number one Chinese cotton variety CRI-12
Source: Gigascience. 2022 Apr 1;11:giac019. doi: 10.1093/gigascience/giac019 (PMC8975723; doi:10.1093/gigascience/giac019)
Supplement: giac019_Supplemental_Figures_and_Tables [file giac019_supplemental_figures_and_tables.zip]

Archive with 2 entries (2 files):
- Supplemental figures.pdf
- Supplemental tables.xlsx
