# Supplementary material for: A high-quality assembled genome and its comparative analysis decode the adaptive molecular mechanism of the number one Chinese cotton variety CRI-12
Source: Gigascience. 2022 Apr 1;11:giac019. doi: 10.1093/gigascience/giac019 (PMC8975723; doi:10.1093/gigascience/giac019)
Supplement: giac019_Supplemental_Figures_and_Tables [file giac019_supplemental_figures_and_tables.zip › Supplemental tables.xlsx]

## Sheet: 1
Table S1 Characters of CRI-12 and its parents
Variety name	Lint weight (kg/ha)	Boll weight (g)	The percentage of lint (%)	Fiber length (mm)	Strength (cN/tex)	Micronaire	Fineness	Fusarium wilt	Verticillium wilt	Drought tolerance	Salt tolerance
Xingtai6871	1174.65	4.9	41.8	28.76	17.9	4	5979	Ⅲ	Ⅱ	Ⅱ	Ⅲ
Uganda4	1237.5	5.5	34.9	24.72	16.8	3.9	6182	Ⅱ	Ⅱ	Ⅲ	Ⅱ
CRI-12	1566	5.9	42	31	20.8	4.1	5734	Ⅲ	Ⅲ	Ⅲ	Ⅲ
Note: Ⅰ,Ⅱ, Ⅲ and Ⅳ represent the degree of toleance, and the bigger the number, the stronger the tolerance.

## Sheet: 2
Table S2 Statistics of sequencing data of Gossypium hirsutum L.
Pair-end libraries	Insert size	Total data (G)	Read length (bp)	Sequence coverage (X)
Illumina reads	350bp	53	150	22.27
PacBio reads	--	264	--	110.94
Total	--	317	--	133.21

## Sheet: 3
Table S3 Details of CRI-12 genome assemblies
Type	Length		Number
	Contig**(bp)	Scaffold(bp)	Contig**	Scaffold
Max	69592336	69592336	-	-
Number>=2000	-	-	398	398
N50	22745134	22745134	37	37
N60	18896676	18896676	49	49
N70	14903027	14903027	62	62
N80	9000535	9000535	83	83
N90	5363662	5363662	116	116
Total	2306092088	2306092088	398	398
** Contig after scaffolding.

## Sheet: 4
Table S4 Statistics of genomic bases of Gossypium hirsutum L.
Type	Number (bp)	% of genome
A	757029520	32.83
T	757121565	32.83
C	395939976	17.17
G	396001027	17.17
N	0	0
Total	2306092088	--
GC	791941003	34.34

## Sheet: 5
Table S5 The number of clusters and length on each chromosome
ID	Number of cluster	Length （bp)
Chr 1	16	127374765
Chr 2	30	72655402
Chr 3	15	126006773
Chr 4	22	123741930
Chr 5	15	118648101
Chr 6	26	117004310
Chr 7	32	111417495
Chr 8	16	88851060
Chr 9	24	109122697
Chr 10	27	108175427
Chr 11	23	98436038
Chr 12	22	112607002
Chr 13	48	86562399
Chr 14	26	91742954
Chr 15	36	84787603
Chr 16	7	68974142
Chr 17	29	71504814
Chr 18	17	69233501
Chr 19	38	66740818
Chr 20	18	66202599
Chr 21	14	65363705
Chr 22	25	58185512
Chr 23	23	57701957
Chr 24	15	54511549
Chr 25	22	63224540
Chr 26	16	53883706

## Sheet: 6
Table S6 BUSCO assessment results
Terms	Results
Species	Gossypium hirsutum L.
Complete BUSCOs	0.996
Complete and single-copy BUSCOs	0.051
Complete Duplicated BUSCOs	0.945
Fragmented BUSCOs	0.002
Missing BUSCOs	0.002
Total BUSCO groups searched	1614

## Sheet: 7
Table S7 Statistical results of gene functional annotation
Database	Number	Percent(%)
Total	72293	-
Swiss-prot	54106	74.8
NR	69021	95.5
KEGG	51209	70.8
InterPro	71074	98.3
GO	65330	90.4
Pfam	53897	74.6
Annotated	71775	99.3
Unannotated	518	0.7

## Sheet: 8
Table S8 statistics results of Repeat sequence
Type	Repeat Size(bp)	% of genome
Trf	81914113	3.55
Repeatmasker	1370148725	59.41
Proteinmask	479996104	20.81
Total	1465553079	63.55
Note:Total result is the sum of the above methods after removing the overlap between them.

## Sheet: 9
Table S9 Classification Result Statistics of TEs
	Denovo+Repbase Length(bp)	% in Genome	TE proteins Length(bp)	% in Genome	Combined TEs Length(bp)	% in Genome
DNA	35606962	1.54	24695605	1.07	50808498	2.2
LINE	10795470	0.47	24700166	1.07	31958248	1.39
SINE	197173	0.01	0	0	197173	0.01
LTR	1299101409	56.33	431559064	18.71	1342747638	58.23
Unknown	29569393	1.28	0	0	29569393	1.28
Total	1370148725	59.41	479996104	20.81	1443012487	62.57
Note: Denovo+Repbase represents the TEs obtained by CRI-12 genome annotation with RepeatProteinMask program after the combination of the library predicted by RepeatModeler，RepeatScout，Piler and LTR_FINDER and the RepBase nucleic acid library with the program Uclust acoording to the rule of 80-80-80. TE proteins presents the TEs obtained by the genome annotation with RepeatProteinMask program base…

## Sheet: 10
Table S10 Details of non-coding RNAs in CRI-12 genome
Type		Copy (w*)	Average length (bp)	Total length (bp)	% of genome
miRNA		523	129.809	67890	0.002944
tRNA		2214	75.1206	166317	0.007212
rRNA	rRNA	2749	254.146	698646	0.030296
	18S	345	1166.44	402422	0.01745
	28S	853	136.233	116207	0.005039
	5.8S	219	159.95	35029	0.001519
	5S	1332	108.85	144988	0.006287
snRNA	snRNA	8160	108.172	882686	0.038276
	CD-box	7749	106.426	824697	0.035762
	HACA-box	108	126.222	13632	0.000591
	splicing	303	146.393	44357	0.001923
W* showed whole-genome annotation.

[truncated: 8 more sheets: 11, 12, 13, 14, 15, 16, 17, 18]
